# Supplementary material for: Hemoglobin point-of-care testing in rural Gambia: Comparing accuracy of HemoCue and Aptus with an automated hematology analyzer
Source: PLoS One. 2020 Oct 1;15(10):e0239931. doi: 10.1371/journal.pone.0239931 (PMC7529235; doi:10.1371/journal.pone.0239931)
Supplement: S1 Data — (XLSX) [file pone.0239931.s001.xlsx]

## Sheet: Capillary Samples
ID	Aptus Hb	Aptus Hct	HemoCue Hb
C1	11.4	37	11.2
C2	10.2	33	10.7
C3	9.5	31	8.9
C4	11.7	37	12.1
C5	9.5	30	10.9
C6	6.4	21	8.4
C7	10.3	34	10.8
C8	12.9	42	9
C9	10.4	34	9.4
C10	10.2	34	10.5
C11	10.6	34	10
C12	11.6	37	10.8
C13	9.8	32	8.7
C14	10.4	34	8.8
C15	10.4	34	9.8
C16	9.2	31	9
C17	10.9	35	9.7
C18	10.7	34	8.7
C19	8.4	27	8.5
C20	9.5	32	8.7
C21	9.6	32	10.5
C22	12.7	41	11.7
C23	10.4	34	9.5
C24	11.1	36	11.5
C25	9	28	10.2
C26	13	41	10.1
C27	11	34	11.4
C28	10.7	34	9.8
C29	9.8	32	9.3
C30	10.5	34	10.1
C31	10.6	34	9.7
C32	10.8	35	9.4
C33	11.6	37	9.5
C34	10.5	34	10.2
C35	9.9	30	10.7
C36	10.9	35	10.7
C37	10.2	34	9.9
C38	10.8	35	10.2
C39	9.5	31	8.7
C40	9.5	30	8.6
C41	11.4	37	9
C42	10.6	35	10.3
C43	11.8	38	9.7
C44	10.4	34	10.9
C45	11.2	36	9.7
C46	9.3	29	9
C47	9.7	32	9.7
C48	9.9	31	8.1
C49	12.8	41	8.3
C50	9.1	30	8.5
C51	9.9	32	8.7
C52	11.3	35	10.3
C53	10.4	34	9.8
C54	10.8	36	9.7
C55	9.5	31	10.5
C56	10.4	34	8.7
C57	11.3	36	9.5
C58	11.2	36	11
C59	9.5	30	9.3
C60	12	38	11.3
C61	8.8	27	8.2
C62	11.7	38	11.4
C63	9.9	33	8.7
C64	10.9	34	10
C65	8.4	27	8.4
C66	9.4	30	8.7
C67	9.8	31	9.3
C68	9.1	30	8.7
C69	11.6	36	12.2
C70	11.4	37	10.9
C71	12.9	41	12
C72	10.4	34	11.3
C73	11.6	37	11
C74	11.1	35	10.8
C75	11	36	11.3
C76	10.2	33	8.6
C77	12.8	41	9.1
C78	11	36	8.5
C79	10.4	34	8.6
C80	10.5	35	11
C81	10.4	34	10.8
C82	9.2	31	9.2
C83	9.9	33	10.9
C84	10.9	35	10.5
C85	10.6	35	11
C86	9.3	30	8.9
C87	12.6	40	12.5
C88	11.5	38	10.3
C89	10.9	36	8.1
C90	10.7	35	9.9
C91	9.5	31	8.5
C92	10.1	32	8.7
C93	11.9	37	11.8
C94	12.4	38	11.2
C95	11.2	37	9.5
C96	9	30	8.6
C97	9.2	31	8.8
C98	9.4	30	12
C99	9.7	31	9.7
C100	10.4	33	8.7
C101	10.4	32	8.9
C102	11.1	36	9.6
C103	11.9	38	11.2
C104	11	36	11.2
C105	10.7	34	10.9
C106	11.1	37	10.3
C107	9.4	31	8.4
C108	9.2	31	9.3
C109	11.6	37	10.2
C110	9.7	31	7.3
C111	11.3	37	8.9
C112	10.2	34	10.2
C113	11.7	38	10.6
C114	10.8	35	10.4
C115	9.2	31	7.3
C116	11	36	8.2
C117	11.8	38	9.5
C118	11	34	8.2
C119	10.9	34	8.5
C120	11.4	35	10.6
C121	10.8	33	9.6
C122	10.6	33	8.4
C123	9.7	30	10.5
C124	11.6	36	8.7
C125	11.7	37	11.3
C126	9.8	31	8.7
C127	11.2	35	10
C128	11	35	10.6
C129	10.3	33	10.8
C130	8.9	30	8.4
C131	9.8	32	10.3
C132	9.4	31	9.7
C133	11.2	35	10.4
C134	9.9	31	9.4
C135	10	33	8.1
C136	9.8	31	9.7
C137	11	35	11.5
C138	10.4	34	8.9
C139	11.7	37	11.7
C140	9.5	30	9.5
C141	9.5	31	9
C142	10	32	10
C143	9.9	31	9.9
C144	9.7	32	8.3
C145	10	33	9.6
C146	13.6	42	12.2
C147	10.7	33	10.6
C148	9.3	29	9.4
C149	11.7	37	9.9
C150	10.4	33	10.8
C151	9.6	32	10.4
C152	10.2	31	9.4
C153	10.4	33	9.2
C154	10.9	35	10.5
C155	10.1	33	8.6
C156	10.6	33	10.1
C157	11.2	35	10.8
C158	9.5	30	9.3
C159	11.1	35	10.7
C160	9.9	32	10.1
C161	11	34	9.2
C162	10.9	35	10.2
C163	11.6	38	10.7
C164	9.7	31	10.4
C165	8.4	27	7.4
C166	9.9	32	9.3
C167	10.6	33	10.9
C168	10.1	32	10.3
C169	9.8	31	10.3
C170	10.2	34	11.2
C171	11.5	38	10
C172	9.6	30	10.2
C173	10.3	34	10.5
C174	10.2	33	11.2
C175	9.9	31	9.2
C176	10.1	33	9.6
C177	8.9	30	8.5
C178	10.3	34	10
C179	8.6	27	9.5
C180	9.8	30	9.7
C181	10.1	32	9.9
C182	9.6	32	9.1
C183	10.7	33	9.6
C184	9.9	32	9.4
C185	12	33	11.6
C186	11.1	36	8.3
C187	10.5	32	11.3
C188	9.6	32	9.3
C189	11.5	37	11
C190	10.9	35	10.3
C191	10.5	34	10.6
C192	9.3	29	8.9
C193	11.5	38	8.9
C194	11.5	36	11.1
C195	12.7	41	12.1
C196	10	33	9.5
C197	10.6	33	10
C198	10.5	32	8.1
C199	12.8	41	10.2
C200	9.3	29	9.4
C201	11	36	8.4
C202	10.2	33	11.4
C203	9.3	29	9
C204	10.9	33	10.9
C205	9.6	30	10.9
C206	11.6	36	9.6
C207	10.8	33	10.3
C208	11	34	9.8
C209	10.6	33	10.2
C210	10.8	35	10.6
C211	11.8	38	12
C212	10.6	34	10.9
C213	11.8	37	10.2
C214	10.3	32	9.3
C215	8.5	28	8.2
C216	9.5	30	10.7
C217	9.9	31	9.5
C218	11.3	37	11.4
C219	8.8	28	9.2
C220	11.9	38	10.8
C221	10.9	35	10.1
C222	10.3	32	11.1
C223	10.8	34	9.5
C224	10	33	10.5
C225	11.7	39	11.3
C226	10.8	35	9.1
C227	10.7	35	10.5
C228	10.9	36	12.1
C229	11.1	36	9.6
C230	9.7	32	9.6
C231	9.5	32	11.4
C232	9	30	9.2
C233	10.7	33	11.4
C234	11.3	36	11
C235	10.5	33	11
C236	9.8	32	11.6
C237	9.5	30	9.5
C238	12.3	40	12.2
C239	10.5	34	10
C240	10.2	33	9.5
C241	11.1	36	11.3
C242	10.6	34	10.3
C243	12.3	39	9.6
C244	9.2	30	11
C245	10.5	32	9.4
C246	9.6	30	9.6
C247	9.2	29	10.7
C248	12	38	11.9
C249	12.2	39	12.7
C250	10.7	35	10.4
C251	9.5	32	9.8
C252	9.4	31	8.9
C253	9.1	29	9.1
C254	10.2	31	8.4
C255	10.7	34	9.3
C256	12.5	38	11.4
C257	9.7	30	9.1
C258	11.1	35	9.7
C259	12.2	37	8.5
C260	11.6	39	11
C261	11.8	37	11
C262	9.4	29	8.6
C263	11.7	37	10.2
C264	11.6	36	9.7
C265	9.3	31	8.3
C266	9.7	31	8.5
C267	11	36	10
C268	9.2	29	9.5
C269	9.2	31	10.5
C270	10	33	8.9
C271	10.6	34	9.8
C272	12	39	9.4
C273	10.9	36	10
C274	10	32	8.9
C275	9.7	31	10
C276	10.4	33	9.2
C277	10.9	34	8.3
C278	10.9	36	10.8
C279	10.7	35	9.2
C280	11.3	36	10.4
C281	9.5	30	10.7
C282	11	36	10.4
C283	9.4	29	8.2
C284	10	32	8.7
C285	10.2	33	10.7
C286	10.5	35	9
C287	10.4	33	9.4
C288	12.5	39	10.7
C289	11.7	38	10.7
C290	13.5	42	13.4
C291	10.7	34	10.1
C292	11.2	36	11
C293	10.6	34	8.9
C294	12.7	41	10.3
C295	11.1	36	11
C296	10.1	32	9.4
C297	10.3	34	11
C298	9.7	32	9.9
C299	10.4	33	10.3
C300	9.4	30	10.8
C301	10.8	35	8.4
C302	8.6	27	9.4
C303	10	31	9.5
C304	9.9	33	9.6
C305	8.2	27	11.3
C306	8	27	8.4
C307	9.7	30	8.9
C308	9.9	30	8.4
C309	12.5	41	11
C310	10.6	34	10.5
C311	11.3	37	10.5
C312	9.7	30	10.9
C313	9.2	30	9.2
C314	11.1	36	11.5
C315	8.7	29	9.5
C316	10.5	34	9.7
C317	11.4	37	12
C318	11.4	37	10.6
C319	11.2	36	10.1
C320	10.6	35	10.5
C321	9.8	32	9.2
C322	8.9	30	8.4
C323	10.5	34	11.4
C324	9.5	31	9.2
C325	12.1	38	11.8
C326	10.8	35	9.7
C327	12.1	39	12.4
C328	9.6	31	8.1
C329	10.6	34	11.1
C330	12.3	39	10.9
C331	10.4	34	10.3
C332	9.3	31	10.2
C333	11.9	38	10.7
C334	10.2	32	9.7
C335	10.4	34	9.3
C336	9.3	31	8.9
C337	11.3	36	11.4
C338	12.8	41	10.5
C339	8.2	26	8.3
C340	9.8	32	8.7
C341	10.6	33	8.8
C342	9.9	33	11.7
C343	10.8	35	9.4
C344	10.1	34	9.5
C345	11.5	35	11.2
C346	10.2	32	8.5
C347	11.9	36	11.1
C348	11	35	8.9
C349	10.9	35	9.4
C350	10.5	34	9.7
C351	11.1	36	10.1
C352	10.1	33	10.1
C353	11.1	35	11
C354	10.4	32	10.9
C355	10.9	35	11.1
C356	9.4	31	9.5
C357	10.9	34	10.6
C358	9.9	32	10.3
C359	10.4	32	10
C360	9.9	31	9.8
C361	9.3	30	9.6
C362	10.7	35	9.6
C363	9.4	30	8.9
C364	11	35	9.7
C365	9.1	30	9.6
C366	11.1	35	11.3
C367	10	33	9.5
C368	11.8	36	12.5
C369	9.8	31	9
C370	10.3	32	10.9
C371	10.6	32	10.1
C372	10.8	35	10.5
C373	10.6	34	9
C374	10.1	33	9.7
C375	12.1	39	9.5
C376	12.6	40	10.2
C377	10.5	34	8.2
C378	10.2	32	10.1
C379	10.3	34	10.2
C380	10.6	34	9
C381	10.2	31	10.1
C382	8.9	28	9.7
C383	10.6	34	10.6
C384	11.6	37	10.9
C385	10.8	35	10
C386	9	28	10.6
C387	9.5	30	8.2
C388	8.5	27	8.7
C389	10.6	34	10.2
C390	11	35	11.6
C391	9.4	30	8.7
C392	10.6	34	11.6
C393	10.1	32	9.2
C394	11.7	37	11.5
C395	12.2	37	12.1
C396	10	31	8.6
C397	8.1	27	8.3
C398	10.3	34	11.1
C399	9.2	29	9.4
C400	10.5	33	11.4
C401	10.8	34	11
C402	9.2	30	9.9
C403	9.8	31	9.9
C404	10.6	34	9.8
C405	10.9	34	11.7
C406	9	29	9.4
C407	9.5	31	8.6
C408	10.2	32	10.6
C409	10.5	32	9.6
C410	8.3	28	8.2
C411	9.8	32	10.8
C412	10	32	10.9
C413	9.4	29	8.4
C414	9.9	32	11.2
C415	9.1	28	10
C416	11.4	36	10.8
C417	9.8	33	10.8
C418	8.7	27	9.5
C419	11.3	35	10.4
C420	10.5	35	10.5
C421	11.1	36	10.6
C422	7.2	23	9.9
C423	9	30	8.5
C424	11.1	35	9.6
C425	10.7	34	11
C426	9.4	31	9.3
C427	11	36	10
C428	9.8	30	10
C429	9.7	32	9.8
C430	9.9	33	8.9
C431	9.5	31	10.4
C432	9.2	31	10
C433	9.4	30	9.5
C434	11.1	36	11.1
C435	7.3	24	8.6
C436	7.4	23	8.3
C437	11.4	37	12
C438	7.6	24	7.7
C439	9.1	28	10.5
C440	11.9	38	9.7
C441	9.5	30	10.2
C442	12	37	12
C443	8.7	29	10.9
C444	11.1	37	10.9
C445	12.6	39	10.2
C446	9.9	32	9.1
C447	9.4	31	9.9
C448	10.6	34	9.1
C449	9.9	32	10.2
C450	9.2	30	9.7
C451	11.6	37	12.5
C452	10.7	34	10.9
C453	11.4	37	11.3
C454	11.5	37	10.1
C455	10	33	9.5
C456	9.5	31	11
C457	9.4	29	11.5
C458	10.6	33	9.3
C459	10.2	32	10.7
C460	10.9	35	12.6
C461	9.9	32	9.2
C462	9.1	28	9
C463	8.5	28	10.2
C464	8.7	29	11.8
C465	9	30	11
C466	11.6	36	12.6
C467	8.4	27	9
C468	9.5	31	11
C469	8.3	26	9.6
C470	11.6	38	12.4
C471	9.2	29	9.9
C472	9.2	29	10.9
C473	10.1	33	10.8
C474	9.9	31	10.4
C475	10.8	34	11.5
C476	8.6	29	10.6
C477	9.4	31	9.9
C478	10.2	32	11.7
C479	10.9	36	11.2
C480	10.9	34	10.2
C481	11	35	10.3
C482	7.8	24	8.5
C483	8.6	27	9.8
C484	9.3	30	10.9
C485	8.4	26	9.8
C486	8.4	26	10.9
C487	11.8	38	11.2
C488	8.2	26	8.5
C489	9.5	30	10.7
C490	8.1	26	9.2
C491	9.4	31	9.1
C492	8.5	26	10.7
C493	9.6	30	9.9
C494	7.9	25	10.8
C495	10.3	34	10.1
C496	9.8	32	11.1
C497	10.3	32	12.2
C498	9.1	29	10.6
C499	10.6	33	11.7
C500	9.5	31	10.5
C501	6.4	21	8.5
C502	8.9	30	10.3
C503	8.4	28	9.8
C504	10.5	34	9.7
C505	6.9	22	8.5
C506	10.6	32	9.8

## Sheet: Venous Samples
ID	Aptus Hb	Aptus HCT	HemoCue Hb	Medonic Hb	Medonic HCT
V1	12.6	41	11.3	10.2	31.1
V2	11.8	38	10.5	9.7	30.4
V3	OUTLIER REMOVED	OUTLIER REMOVED	11.4	10.2	29.8
V4	13	42	12.1	11.3	34.1
V5	12.3	39	11.5	11	33.1
V6	12.9	41	12.6	11.8	34.8
V7	OUTLIER REMOVED	OUTLIER REMOVED	10.6	9.8	28.6
V8	8.3	26	9.9	7.2	21.9
V9	13.2	42	10.9	10.9	33.2
V10	9.8	32	9.8	9.6	28
V11	12.2	39	10.8	9.7	29.7
V12	11.8	38	11	10.6	31.2
V13	11.5	35	9.5	8.9	28.4
V14	9	30	9.3	8.8	26.1
V15	11.8	38	12	11.1	32.2
V16	9.6	32	10.4	9.9	28.3
V17	11.2	36	10.9	10	29
V18	10.5	34	11.4	10.2	29
V19	OUTLIER REMOVED	OUTLIER REMOVED	10.4	9.7	29.4
V20	9.9	32	10.9	9.7	28.3
V21	9.9	31	9.8	9.1	27.4
V22	11.7	37	11.1	10.7	31
V23	8.1	27	8.3	8.1	23.7
V24	11.6	37	11.3	10.4	31.3
V25	9.5	30	10.1	9.1	26.1
V26	10.6	35	11.4	10.8	30.2
V27	10.5	34	10.5	9.6	28.9
V28	10	31	10.7	9.7	28.2
V29	10.4	34	10.1	10.4	30.8
V30	9.4	31	11	10.3	29.5
V31	9.3	31	10.8	10	28.3
V32	12.4	40	10.8	9.9	28.8
V33	10.5	34	10.6	9.8	28.8
V34	11.8	38	11.5	10.7	31.4
V35	9.6	32	9.3	8.6	25.5
V36	9.6	32	8.9	8	24.7
V37	9.2	29	9.1	8.7	24.8
V38	11	35	10.4	9.6	28.6
V39	10.1	33	9.7	9	27.2
V40	12.2	39	12	11.1	32.5
V41	9.7	32	10.3	9.3	27.2
V42	10.7	35	10.8	9.6	29.1
V43	11	36	11.2	10.3	31.3
V44	10.5	34	10.9	10.3	30.3
V45	7.7	25	7.5	6.7	22
V46	9.9	32	11.1	10.3	30.6
V47	8.7	29	8.5	7.9	24.3
V48	9.7	32	9.7	9.2	28.4
V49	10.5	34	11.5	11.3	32.4
V50	11.9	38	11.4	10.5	31.7
V51	9.9	31	9.8	9	27.7
V52	9.7	32	10.8	9.5	28.1
V53	11	35	11.4	10.5	30.9
V54	9.6	32	9.2	8.5	26.5
V55	9.7	32	10	8.9	26.7
V56	11.6	38	11.8	10.7	31.8
V57	10.5	35	9.6	8.5	26.1
V58	10.5	34	11.1	9.9	29.7
V59	10.1	34	11	10.2	29.5
V60	13	41	11.7	10.2	30.1
V61	9.8	32	10.2	9.2	28.1
V62	10.3	32	9.3	9.7	28.8
V63	10.3	34	10.6	10.1	29.7
V64	11	35	10.9	10.1	30.4
V65	11	36	11.8	10.7	31.6
V66	10.3	33	11.3	10.4	30.8
V67	11.6	38	12.1	11.5	33.4
V68	12	38	11.6	10.8	32.2
V69	10.3	34	11.2	10.3	30.5
V70	9.9	33	10.2	9.3	27.9
V71	12	38	11.6	11	32.8
V72	10.8	35	11.2	10.7	31
V73	8.7	28	9.1	8.5	25
V74	10	32	10.6	9.9	29
V75	12.8	41	12.8	11	34
V76	9.5	31	9.5	9	26.3
V77	11.3	36	10.5	9.8	29.4
V78	11.3	37	11.7	11.1	32
V79	10.2	33	8.9	8.1	25.2
V80	10.3	33	10.6	10.5	29.3
V81	9.2	31	9.8	9.3	25.9
V82	10.5	33	10	9.8	28.7
V83	9.9	31	10.2	9.8	28.3
V84	10.9	35	11.2	10.7	31.1
V85	11.4	37	11.1	10.5	31
V86	11.9	37	11	10.7	30.9
V87	10.3	34	9.7	8.9	27.6
V88	10.8	33	10.3	9.5	27.4
V89	10.9	35	10.6	11.8	35.5
V90	10.5	34	10.7	9.9	28.1
V91	11.7	36	11.1	10.4	31.1
V92	9	28	10.1	9.4	27.9
V93	8.8	29	10.9	11.8	33.5
V94	9.4	31	9.8	9.2	26.5
V95	10.3	34	10.4	9.9	29
V96	11	35	11.3	11	31.9
V97	10.2	33	10.4	9.8	28.1
V98	11.1	36	11	10.5	30.5
V99	10.6	33	9.7	9	27.8
V100	12.3	39	10.9	10	30
V101	12.2	39	11.9	11.3	32.9
V102	9.5	29	10	8.3	23.9
V103	10.3	33	9.6	8.8	26.5
V104	11.4	36	11	10.2	30
V105	10.1	32	10.6	10.2	28.2
V106	11.3	37	11.6	10.5	30.5
V107	10.2	32	10.9	9.8	28.4
V108	11	36	10.6	10.1	29.1
V109	10.7	33	9	8.3	24.8
V110	10.7	33	10.9	10.6	30.7
V111	9.6	32	10.5	9.8	27.3
V112	9.8	32	9	8.5	26.2
V113	12.1	38	11.5	13.2	38.6
V114	11	36	10.7	9.8	29.7
V115	9.1	30	8.8	8.4	25.8
V116	10.4	34	9.7	9.1	27.6
V117	11.3	35	10.4	9.7	28
V118	9.4	31	9	8.5	25
V119	9.1	30	8.1	7.8	24.8
V120	10.4	33	11	10.2	29.2
V121	10.6	34	11.4	10.5	29.6
V122	10.2	33	9.7	8.8	26.6
V123	9.9	31	10.7	9.8	28
V124	11.4	37	11.2	9.7	28.7
V125	11.2	37	11.2	11.1	31.3
V126	11.9	39	11.4	10.2	30.3
V127	9.8	32	10.3	9.2	26.7
V128	9	30	10.1	8.7	25.5
V129	9.6	32	10.4	9.5	25.7
V130	11.7	38	10.3	10.6	30.8
V131	10.4	34	10.5	9.2	26.8
V132	9.6	32	11.1	8.9	26.6
V133	9.6	32	10.5	9.2	26.8
V134	9.5	32	10.2	9.3	27.4
V135	9.2	31	9.2	9	26.1
V136	9.2	29	10.5	8.8	25.7
V137	11.7	38	11.1	9.8	29.1
V138	11	36	11.1	9.8	29.1
V139	10.5	34	11.9	12	35.1
V140	10.9	35	10.5	9.3	28.8
V141	9.9	32	9.7	8.6	26.2
V142	10.4	34	11.2	10.2	30.1
V143	10	33	10.1	8.3	25.3
V144	10.7	35	10.6	10	28.5
V145	8.6	29	8.6	7.7	23.2
V146	10.9	35	11.9	11	31
V147	10.6	35	11	9.4	28.2
V148	9.6	31	9.7	8.7	27.2
V149	10.8	35	11.4	10.8	31
V150	9.8	32	10.9	9.8	28.1
V151	8.5	28	8.6	7.9	23.4
V152	10.5	34	10.9	9.7	28.9
V153	9.7	32	9.6	8.4	25.1
V154	10.3	33	10.3	9.2	27.9
V155	10.2	34	10.8	9.9	28.8
V156	10.4	34	11	9.9	28.3
V157	9.6	32	10.4	9.2	26.9
V158	10.3	34	10.6	9.4	28.2
V159	9.1	30	9.8	8.7	25.5
V160	9.8	32	11	9.8	28.3
V161	10.6	34	10.8	9.6	28.9
V162	11.5	37	10.5	9.7	28.9
V163	9.7	31	10.7	9.9	28.7
V164	10.3	33	11.6	10.3	29.7
V165	10.8	35	11.6	10.7	29.9
V166	11.6	38	11.5	10.4	30.2
V167	9.2	30	10.1	9.2	26.5
V168	9.6	31	10.3	9.4	26.4
V169	10.1	33	10.2	8.8	27.8
V170	10.8	35	10.9	10	30
V171	9.2	29	9.9	8.9	25.4
V172	10	33	11.2	10.1	29.4
V173	10.5	34	10.4	9.2	28
V174	9.7	31	11.7	10.6	30.1
V175	10.8	35	11	9.8	28.8
V176	9.3	31	9.5	8.3	25.8
V177	12.4	40	13.5	12.1	35
V178	9.5	31	11.5	11.2	33.1
V179	11	35	10.9	9.6	29
V180	8.9	30	9.5	9.1	26.6
V181	9.3	31	8.6	7.7	24.5
V182	10.6	35	10.4	9.2	28.8
V183	9.3	31	10.3	9.1	25.4
